# Supplementary material for: Recent artificial selection in U.S. Jersey cattle impacts autozygosity levels of specific genomic regions
Source: BMC Genomics. 2015 Apr 16;16(1):302. doi: 10.1186/s12864-015-1500-x (PMC4409734; doi:10.1186/s12864-015-1500-x)
Supplement: Additional file 9: — List of gene positions and functions within candidate regions under selection. The gene positions (Table S1) located in genomic regions determined to be under recent selection regions are summarized. The gene function information (Table S2) was also summarized based information obtained from KEGG and Wikipathways database. [file 12864_2015_1500_MOESM9_ESM.xlsx]

## Sheet: Genes
Chromosome	Gene_start	Gene_end	Gene
1	92811412	92811508	SNORD125
1	93217161	93217289	SNORA56
1	93280499	93280759	7SK
1	93626219	93632229	NLGN1
1	131242444	131243577	FOXL2
1	131429580	131530578	PIK3CB
1	131548459	131564836	FAIM
1	131590399	131658628	CEP70
1	131669531	131722942	ESYT3
1	131765943	131834001	MRAS
1	131854386	131876744	NME9
1	131883675	131990621	ARMC8
1	132002921	132014620	DBR1
1	132063622	132068263	A4GNT
1	132103024	132129289	DZIP1L
1	132174474	132191685	CLDN18
1	133269145	133310063	IL20RB
1	133319427	133395740	NCK1
1	133401649	133439465	TMEM22
1	133654482	133655032	PFDN4
1	133678526	134028760	STAG1
1	134035256	134130529	PCCB
1	134190685	134220225	MSL2
1	134223427	134394973	PPP2R3A
1	134556609	134556678	SNORD112
2	125343515	125370269	GMEB1
2	125390299	125390431	U11
2	125394311	125418237	TAF12
2	125426086	125427402	RAB42
2	125436173	125436307	SNORA16
2	125436795	125436925	SNORA44
2	125437145	125437270	SNORA61
2	125437888	125437961	SNORD99
2	125439385	125462744	TRNAU1AP
2	125468461	125475905	RCC1
2	125500693	125500896	SNORA73
2	125507620	125558651	PHACTR4
2	125646957	125647070	SNORA40
2	125653307	125658882	MED18
2	125698160	125714128	SESN2
2	125727885	125730128	ATPIF1
2	125733245	125757519	DNAJC8
2	125784497	125811602	PTAFR
2	125899852	125969668	EYA3
2	125975898	125982957	XKR8
2	125983558	126015376	SMPDL3B
2	126030987	126055499	RPA2
2	126058353	126070741	THEMIS2
2	126111731	126129768	PPP1R8
2	126126020	126126185	SCARNA1
2	126134951	126170517	STX12
2	126189467	126219819	FAM76A
2	126246561	126250182	IFI6
2	126276335	126291824	FGR
2	126350164	126354957	AHDC1
2	126399312	126469335	WASF2
2	126478728	126479720	GPR3
2	126490904	126494833	CD164L2
2	126506015	126518906	MAP3K6
2	126519062	126526238	SYTL1
2	126531507	126541901	TMEM222
2	126676550	126727482	SLC9A1
2	126799591	126807056	FAM46B
2	126844577	126857428	MGC159903
2	126860368	126873806	NUDC
2	126892710	126894458	NR0B2
2	126904071	126910834	GPATCH3
2	126911037	126920480	GPN2
2	126929535	126930878	SFN
2	126937974	126964887	ZDHHC18
2	126983130	126992474	PIGV
2	127000106	127066994	ARID1A
2	127164652	127202531	RPS6KA1
2	127266788	127295155	DHDDS
2	127356739	127362422	ZNF683
2	127370017	127395010	AIM1L
2	127396373	127397972	CD52
2	127406823	127429124	UBXN11
2	127429585	127431204	SH3BGRL3
2	127433456	127463144	CEP85
2	127488535	127499030	CATSPER4
2	127507867	127517515	CNKSR1
2	127523710	127524790	ZNF593
2	127530913	127533980	FAM110D
2	127561537	127569228	PDIK1L
2	127615050	127630608	TRIM63
2	127638455	127645772	SLC30A2
2	127647571	127665188	EXTL1
2	127684837	127720396	PAFAH2
2	127773927	127779431	STMN1
2	127813023	127818513	PAQR7
2	127821034	127833467	AUNIP
2	127834362	127849364	MTFR1L
2	127851648	127869417	SEPN1
2	127888646	128008111	MAN1C1
2	128078919	128103312	LDLRAP1
2	128137418	128203726	TMEM57
2	128256214	128272007	TMEM50A
2	128302962	128306994	RSRP1
2	128320057	128325052	SYF2
2	128629675	128656311	RUNX3
2	128710453	128783921	CLIC4
2	128848938	128877230	SRRM1
2	128916150	128930501	NCMAP
2	128984354	129018364	RCAN3
2	129041413	129091075	NIPAL3
2	129096652	129156302	STPG1
2	129160819	129183500	GRHL3
2	129315264	129338069	IFNLR1
2	129351698	129378160	IL22RA1
2	129388770	129437616	MYOM3
2	129522680	129534734	FUSIP1
2	129536933	129540976	PNRC2
2	129597586	129634311	CNR2
2	129652475	129675550	FUCA1
2	129687547	129705679	HMGCL
2	129707282	129711866	GALE
2	129712519	129713577	LYPLA2
2	129716209	129723902	MGC159500
2	129738383	129752889	TCEB3
2	129791372	129795563	RPL11
2	129921640	129943580	E2F2
3	39998006	40025400	RNPC3
3	40448699	40682012	COL11A1
3	41420909	41642403	OLFM3
3	42184097	42188752	S1PR1
3	42408614	42448917	DPH5
3	42465567	42559234	SLC30A7
3	42560283	42578055	EXTL2
3	42703656	42725971	VCAM1
3	42786018	42786224	U2
3	42891831	42892982	GPR88
3	42934668	43107421	CDC14A
3	43157188	43185261	RTCA
3	43189905	43230271	DBT
3	43251251	43272503	LRRC39
3	43270874	43291189	CCDC76
3	43291333	43331499	SASS6
3	43332801	43386388	HIAT1
3	43400346	43444844	SLC35A3
3	43428497	43428611	U5
3	43504601	43585149	AGL
3	43651196	43676797	FRRS1
3	43688103	43748131	PALMD
3	89639197	89699453	DAB1
3	89742861	89786323	C8B
3	89797014	89869019	C8A
3	89962131	90041688	C1orf168
4	101436258	101436384	bta-mir-490
4	101552612	101554085	CHRM2
5	84856328	84891414	LMNTD1
5	85167396	85206651	KRAS
5	85210770	85217660	LYRM5
5	85217886	85310153	CASC1
5	85310640	85366003	LRMP
5	85480247	85597788	BCAT1
6	50977332	50977443	Y_RNA
6	51536863	52007783	PCDH7
6	57070203	57251086	ARAP2
6	57309941	57388313	DTHD1
6	58461964	58480538	NWD2
6	58486550	58565108	C4orf19
6	58599882	58660258	RELL1
6	58779368	58816666	PGM2
6	58848558	59065295	TBC1D1
6	59593804	59610697	KLF3
6	59670233	59677223	TLR10
6	59687276	59706713	TLR6
6	59737660	59797890	FAM114A1
6	59823316	59866460	TMEM156
6	59909185	59980372	KLHL5
6	59993685	60065797	WDR19
6	60074591	60086403	RFC1
6	60173834	60206257	KLB
6	60210361	60215120	RPL9
6	60215272	60227136	LIAS
6	60231100	60265819	UGDH
6	60277932	60336533	SMIM14
6	85337482	85400112	TMPRSS11A
6	85473854	85512994	TMPRSS11F
6	85839655	85877748	YTHDC1
7	30346723	30452439	ZNF608
7	31460864	31576855	CSNK1G3
7	31688655	31774451	CEP120
7	31950213	32058001	PRDM6
7	32114445	32128245	PPIC
7	32140926	32313012	SNX24
7	32329451	32388793	SNX2
7	32714626	32756880	SNCAIP
7	32973283	33031108	ZNF474
7	33089540	33101644	LOX
7	33128260	33152038	SRFBP1
7	33311979	33313090	FTMT
7	38319495	38319618	U6atac
7	38732390	38795851	SEMA6A
7	38949643	39134100	COMMD10
7	39191687	39196119	ARL10
7	39194948	39195033	bta-mir-1271
7	39202866	39207621	NOP16
7	39207845	39208828	HIGD2A
7	39210710	39230761	CLTB
7	39268354	39337797	FAF2
7	39351903	39357420	RNF44
7	39392482	39419245	CDHR2
7	39423156	39426047	GPRIN1
7	39447682	39456598	SNCB
7	39467952	39470752	EIF4E1B
7	39472617	39481385	TSPAN17
7	39677304	39692612	UNC5A
7	39693214	39712385	HK3
7	39718679	39856764	UIMC1
7	39894936	39919799	ZNF346
7	39898218	39898324	U6
7	39936164	39946911	FGFR4
7	39982435	40123961	NSD1
7	40127136	40131892	RAB24
7	40132356	40135909	PRELID1
7	40136164	40140496	MXD3
7	40166128	40166247	5S_rRNA
7	40185729	40206355	LMAN2
7	40214182	40227956	RGS14
7	40239515	40252902	SLC34A1
7	40254115	40254661	PFN3
7	40258129	40266423	F12
7	40282469	40296228	GRK6
7	40310286	40311313	PRR7
7	40312121	40325975	DBN1
7	40333461	40353545	PDLIM7
7	40362436	40367515	DOK3
7	40369423	40374999	DDX41
7	40378360	40409143	FAM193B
7	40475155	40479104	TMED9
7	40482365	40490836	B4GALT7
7	40573898	40576306	N4BP3
7	40583483	40600676	RMND5B
7	40601549	40605473	NHP2
8	24497953	24778056	SLC24A2
8	24830047	24856903	ACER2
8	24927468	24930788	RPS6
8	24933356	25017689	DENND4C
8	26938856	27189256	CNTLN
8	27974917	27993276	BNC2
8	28485638	28815805	CCDC171
8	28844228	28883015	PSIP1
8	28889219	28924567	SNAPC3
8	29116134	29170380	TTC39B
8	29353418	29504029	FREM1
8	29522480	29525223	CER1
8	29553187	29609481	ZDHHC21
8	30010801	30155742	NFIB
8	39037130	39038896	KIAA2026
8	39050748	39061810	MLANA
8	39132930	39188274	ERMP1
8	39196219	39338213	KIAA1432
8	39415891	39460958	PDCD1LG2
8	39497223	39514616	PD-L1
8	39532018	39568029	C8H9ORF46
8	39603073	39614295	INSL6
8	39632638	39719731	JAK2
8	39930090	39994840	RCL1
8	39940826	39940916	bta-mir-101-2
8	39952533	39952662	U4
8	40047897	40069800	AK3
8	40073251	40092028	CDC37L1
8	40108950	40165514	SPATA6L
8	40114096	40115242	PPAPDC2
8	40178394	40253322	SLC1A1
8	40562531	40562600	bta-mir-2471
8	40834584	40951448	GLIS3
8	40878226	40878299	bta-mir-2470
8	41458921	41577023	RFX3
8	41938246	41979545	KIAA0020
8	42030855	42044319	KCNV2
8	42109679	42141155	VLDLR
8	42652775	42830159	SMARCA2
8	45865188	45949526	APBA1
8	46138549	46180420	PTAR1
8	46235396	46339984	C8H9orf135
8	46594200	46690016	MAMDC2
8	46705597	46822054	SMC5
8	46883356	46907760	KLF9
8	47013619	47320993	TRPM3
8	47259539	47259634	bta-mir-204
8	48223036	48303993	TMEM2
8	48407617	48455649	FAM108B1
8	48456364	48516656	C8H9ORF85
8	48526948	48527063	SNORA65
8	48658281	48782109	GDA
8	48892499	48902995	ZFAND5
8	49200919	49307438	TMC1
8	49354207	49408166	ALDH1A1
8	49624473	49642916	ANXA1
9	60555709	60620133	MAP3K7
9	61064369	61222077	BACH2
9	61238504	61240861	GJA10
9	61249452	61269816	CASP8AP2
9	61263526	61263590	U7
9	61291441	61430150	MDN1
9	61434665	61436740	LYRM2
9	61441230	61624884	ANKRD6
9	61644457	61743739	RRAGD
9	61667230	61678184	GABRR2
9	61758630	61758717	bta-mir-2903
9	61766993	61782483	UBE2J1
9	61819234	61836839	GABRR1
9	61848879	61861891	PM20D2
9	61890330	61907177	SRSF12
9	61921605	61925635	PNRC1
9	61993719	62225102	RNGTT
9	62659096	62660514	CNR1
9	62754534	62784964	SPACA1
9	63127339	63150180	AKIRIN2
9	63156007	63225311	ORC3
9	63225447	63299357	RARS2
9	63302749	63334395	SLC35A1
9	63430809	63458705	C9H6orf163
9	63462324	63474252	SMIM8
9	63520827	63622497	ZNF292
9	63677991	63694859	CGA
9	63762922	63764019	HTR1E
9	64122542	64122668	SNORD22
9	64688984	64689053	SNORD50
9	64722282	64744803	SYNCRIP
9	64765558	64849604	SNX14
9	65579318	65608088	TBX18
9	66115462	66210858	KIAA1009
9	66223880	66287509	MRAP2
9	66377732	66503245	CYB5R4
9	66505914	66510084	RIPPLY2
9	66683790	66885925	THEMIS
9	66968686	67594209	PTPRK
16	57525193	57682376	MGC157043
16	57694739	57705495	CACYBP
16	57711734	57731147	MRPS14
16	57788141	57847856	TNN
16	60747108	60792164	SEC16B
17	15722310	16066444	INPP4B
17	16347925	16363886	IL15
17	16835048	16854199	ZNF330
17	17374260	17443063	TBC1D9
17	17467450	17473822	UCP1
17	17477250	17506592	ELMOD2
17	17575019	17620096	CLGN
17	17627247	17639129	SCOC
17	18144415	18325277	MAML3
17	18331272	18369333	MGST2
17	18463314	18515964	SETD7
17	18553787	18573502	RAB33B
17	18613425	18687720	NAA15
17	18698708	18702613	NDUFC1
17	18709903	18721278	MGARP
17	18734079	18735046	THOC7
17	18813067	18883489	ELF2
18	25608275	25633395	GPR114
18	25733029	25753920	GPR97
18	25761283	25782446	CCDC135
18	25785516	25803400	KATNB1
18	25804882	25834760	KIFC3
18	25894541	25963429	CNGB1
18	25970368	25977551	TEPP
18	25984798	25986558	ZNF319
18	25989856	26005157	USB1
18	26021950	26043124	MMP15
18	26098609	26132553	CSNK2A2
20	5226483	5238709	BOD1
20	5512161	5584540	CPEB4
20	5656110	5727730	NSG2
23	23097251	23122686	TFAP2B
24	57965974	58053921	NEDD4L
24	58095642	58095726	bta-mir-122
24	58119582	58248068	ALPK2
24	58282742	58346780	MALT1
24	58491691	58551186	ZNF532
24	58659025	58670236	SEC11C
24	58710084	58722719	GRP
24	58747713	58751841	RAX
24	58770279	58790832	CPLX4
24	58797010	58815897	LMAN1
24	58886144	58924772	CCBE1
24	59670136	59671874	MC4R
24	60532425	60586879	CDH20
24	60978529	61087325	PIGN
24	61087762	61201878	KIAA1468
24	61149635	61149703	SNORD36
24	61239109	61275194	TNFRSF11A
26	17781386	17843976	PIK3AP1
26	18087603	18094273	LCOR
26	18116431	18120174	C10orf12
26	18136427	18196310	SLIT1
26	18422852	18422984	SCARNA11
26	18430347	18431174	FRAT1
26	18442780	18443469	FRAT2
26	18468764	18497554	RRP12
26	18514079	18520590	PGAM1
26	18522299	18528929	EXOSC1
26	18532938	18538390	ZDHHC16
26	18538604	18574348	MMS19
26	18544896	18545017	SNORA28
26	18575002	18625622	UBTD1
26	18627373	18636269	ANKRD2
26	18636695	18658208	HOGA1
26	18660895	18665346	MORN4
26	18684202	18710907	PI4K2A
26	18711832	18719926	AVPI1
26	18732857	18740515	MARVELD1
26	18753615	18776150	ZFYVE27
26	18782564	18787376	SFRP5
26	18858709	18871716	GOLGA7B
26	18869719	19013761	CRTAC1
26	19164410	19197680	R3HCC1L
26	19201799	19214350	LOXL4
26	19334011	19359393	PYROXD2
26	19342069	19342159	bta-mir-1287
26	19361232	19386569	HPS1
26	20206332	20276715	CNNM1
26	20285687	20310044	GOT1
26	20400227	20403772	NKX2-3
26	20466104	20476402	SLC25A28
26	20494069	20524328	ENTPD7
26	20533690	20550733	COX15
26	20550908	20583501	CUTC
26	20613538	20684065	ABCC2
26	20694707	20777487	DNMBP
26	20756089	20756231	SCARNA17
26	20756299	20756381	SCARNA18
26	20829327	20862859	CPN1
26	20921806	20963567	BT.28958
26	20966010	21008277	CHUK
26	21010622	21035035	CWF19L1
26	21014545	21014692	SNORA12
26	21043927	21053587	BLOC1S2
26	21056133	21108833	PKD2L1
26	21141592	21148318	SCD
26	21240570	21244552	WNT8B
26	21248525	21280208	SEC31B
26	21283406	21288806	NDUFB8
26	21291076	21300157	HIF1AN
26	21470763	21546730	PAX2
26	21566316	21566435	SNORA70
26	21630816	21670831	C26H10ORF6
26	21677156	21690795	SEMA4G
26	21685254	21692758	MRPL43
26	21692833	21698205	C26H10ORF2
26	21703370	21710503	LZTS2
26	21713122	21730353	PDZD7
26	21731746	21738756	SFXN3
26	21760437	21762788	KAZALD1
26	21823912	21829144	TLX1
26	21894402	21896298	LBX1
26	22001775	22172725	BTRC
26	22197461	22205845	POLL
26	22205907	22227992	DPCD
26	22228480	22311346	FBXW4

## Sheet: Function
Database	Metabolism/Pathway	Genes
KEGG	HSA00500 STARCH AND SUCROSE METABOLISM	SMARCA2, UGDH, ENTPD7, HK3, DDX41, AGL
KEGG	HSA00280 VALINE LEUCINE AND ISOLEUCINE DEGRADATION	BCAT1, HMGCL, DBT, PCCB
KEGG	HSA04310 WNT SIGNALING PATHWAY	BTRC, MAP3K7, CACYBP, SFRP5, FRAT1, FRAT2, CER1, WNT8B
KEGG	HSA04662 B CELL RECEPTOR SIGNALING PATHWAY	CHUK, PIK3CB, KRAS, MALT1
KEGG	HSA00520 NUCLEOTIDE SUGARS METABOLISM	UGDH, GALE
KEGG	HSA04660 T CELL RECEPTOR SIGNALING PATHWAY	CHUK, PIK3CB, NCK1, KRAS, MALT1
KEGG	HSA04360 AXON GUIDANCE	UNC5A, KRAS, SEMA6A, SLIT1, SEMA4G, NCK1
KEGG	HSA04810 REGULATION OF ACTIN CYTOSKELETON	PIK3CB, KRAS, PFN3, SLC9A1, WASF2, FGFR4, MRAS, CHRM2
KEGG	HSA00790 FOLATE BIOSYNTHESIS	ENTPD7, DDX41, SMARCA2
KEGG	HSA04080 NEUROACTIVE LIGAND RECEPTOR INTERACTION	CGA, HTR1E, MC4R, GABRR2, GABRR1, CNR1, CNR2, CHRM2, PTAFR
KEGG	HSA04150 MTOR SIGNALING PATHWAY	PIK3CB, RPS6, RPS6KA1
KEGG	HSA01030 GLYCAN STRUCTURES BIOSYNTHESIS 1	EXTL1, EXTL2, B4GALT7, A4GNT, MAN1C1
KEGG	HSA05221 ACUTE MYELOID LEUKEMIA	CHUK, PIK3CB, KRAS
KEGG	HSA04340 HEDGEHOG SIGNALING PATHWAY	BTRC, CSNK1G3, WNT8B
KEGG	HSA04620 TOLL LIKE RECEPTOR SIGNALING PATHWAY	TLR6, MAP3K7, PIK3CB, CHUK
KEGG	HSA00534 HEPARAN SULFATE BIOSYNTHESIS	EXTL1, EXTL2
KEGG	HSA04610 COMPLEMENT AND COAGULATION CASCADES	F12, C8A, C8B
KEGG	HSA04010 MAPK SIGNALING PATHWAY	MAP3K7, MAP3K6, KRAS, RPS6KA1, STMN1, FGFR4, MRAS, CHUK
KEGG	HSA05212 PANCREATIC CANCER	CHUK, PIK3CB, KRAS
KEGG	HSA00563 GLYCOSYLPHOSPHATIDYLINOSITOL ANCHOR BIOSYNTHESIS	PIGV, PIGN
KEGG	HSA05220 CHRONIC MYELOID LEUKEMIA	CHUK, PIK3CB, KRAS
KEGG	HSA00052 GALACTOSE METABOLISM	HK3, GALE
KEGG	HSA04012 ERBB SIGNALING PATHWAY	PIK3CB, NCK1, KRAS
KEGG	HSA00230 PURINE METABOLISM	GDA
KEGG	HSA05215 PROSTATE CANCER	CHUK, PIK3CB, KRAS
KEGG	HSA04060 CYTOKINE CYTOKINE RECEPTOR INTERACTION	TNFRSF11A, IL15, IL22RA1
KEGG	HSA00330 ARGININE AND PROLINE METABOLISM	GOT1, RARS2
KEGG	HSA04514 CELL ADHESION MOLECULES	PDCD1LG2, CLDN18, VCAM1, NLGN1
KEGG	HSA03010 RIBOSOME	RPL11, RPL9, RPS6
KEGG	HSA04530 TIGHT JUNCTION	PPP2R3A, MRAS, KRAS, CLDN18
KEGG	HSA00860 PORPHYRIN AND CHLOROPHYLL METABOLISM	FTMT, COX15
KEGG	HSA04020 CALCIUM SIGNALING PATHWAY	CHRM2, PTAFR
KEGG	HSA00310 LYSINE DEGRADATION	SETD7, NSD1
KEGG	HSA00510 N GLYCAN BIOSYNTHESIS	DHDDS, MAN1C1
KEGG	HSA00051 FRUCTOSE AND MANNOSE METABOLISM	HK3, PGM2
KEGG	HSA04540 GAP JUNCTION	KRAS
KEGG	HSA05223 NON SMALL CELL LUNG CANCER	PIK3CB, KRAS
KEGG	HSA00562 INOSITOL PHOSPHATE METABOLISM	PIK3CB, INPP4B
KEGG	HSA05213 ENDOMETRIAL CANCER	PIK3CB, KRAS
KEGG	HSA04510 FOCAL ADHESION	PIK3CB, COL11A1, TNN
KEGG	HSA00240 PYRIMIDINE METABOLISM	AK3
KEGG	HSA01031 GLYCAN STRUCTURES BIOSYNTHESIS 2	PIGV, PIGN
KEGG	HSA05214 GLIOMA	PIK3CB, KRAS
KEGG	HSA00010 GLYCOLYSIS AND GLUCONEOGENESIS	PGAM1, HK3
KEGG	HSA04630 JAK STAT SIGNALING PATHWAY	IL15, PIK3CB, IL22RA1, JAK2
KEGG	HSA05211 RENAL CELL CARCINOMA	PIK3CB, KRAS
KEGG	HSA04650 NATURAL KILLER CELL MEDIATED CYTOTOXICITY	PIK3CB, KRAS
KEGG	HSA04670 LEUKOCYTE TRANSENDOTHELIAL MIGRATION	PIK3CB, CLDN18, VCAM1
KEGG	HSA04115 P53 SIGNALING PATHWAY	SFN, SESN2
KEGG	HSA04720 LONG TERM POTENTIATION	KRAS, RPS6KA1
KEGG	HSA04370 VEGF SIGNALING PATHWAY	PIK3CB, KRAS
KEGG	HSA05218 MELANOMA	PIK3CB, KRAS
KEGG	HSA03320 PPAR SIGNALING PATHWAY	SCD, UCP1
KEGG	HSA04730 LONG TERM DEPRESSION	KRAS
KEGG	HSA04110 CELL CYCLE	CDC14A, SFN
KEGG	HSA00401 NOVOBIOCIN BIOSYNTHESIS	GOT1
KEGG	HSA00190 OXIDATIVE PHOSPHORYLATION	COX15, NDUFC1, NDUFB8
KEGG	HSA04920 ADIPOCYTOKINE SIGNALING PATHWAY	CHUK, JAK2
KEGG	HSA04664 FC EPSILON RI SIGNALING PATHWAY	PIK3CB, KRAS
KEGG	HSA00980 METABOLISM OF XENOBIOTICS BY CYTOCHROME P450	MGST2
KEGG	HSA04520 ADHERENS JUNCTION	WASF2, MAP3K7
KEGG	HSA00785 LIPOIC ACID METABOLISM	LIAS
KEGG	HSA04070 PHOSPHATIDYLINOSITOL SIGNALING SYSTEM	PIK3CB, INPP4B
KEGG	HSA05120 EPITHELIAL CELL SIGNALING IN HELICOBACTER PYLORI INFECTION	CHUK
KEGG	HSA00564 GLYCEROPHOSPHOLIPID METABOLISM	LYPLA2
KEGG	HSA04910 INSULIN SIGNALING PATHWAY	PIK3CB, KRAS, RPS6
KEGG	HSA04916 MELANOGENESIS	KRAS, WNT8B
KEGG	HSA04210 APOPTOSIS	CHUK, PIK3CB
KEGG	HSA05210 COLORECTAL CANCER	PIK3CB, KRAS
KEGG	HSA05222 SMALL CELL LUNG CANCER	CHUK, PIK3CB
KEGG	HSA04512 ECM RECEPTOR INTERACTION	COL11A1, TNN
KEGG	HSA01430 CELL COMMUNICATION	GJA10, COL11A1, TNN
KEGG	HSA04912 GNRH SIGNALING PATHWAY	CGA, KRAS
KEGG	HSA00350 TYROSINE METABOLISM	GOT1
KEGG	HSA05217 BASAL CELL CARCINOMA	WNT8B
KEGG	HSA00950 ALKALOID BIOSYNTHESIS I	GOT1
KEGG	HSA00400 PHENYLALANINE TYROSINE AND TRYPTOPHAN BIOSYNTHESIS	GOT1
KEGG	HSA04320 DORSO VENTRAL AXIS FORMATION	KRAS
KEGG	HSA00072 SYNTHESIS AND DEGRADATION OF KETONE BODIES	HMGCL
KEGG	HSA05131 PATHOGENIC ESCHERICHIA COLI INFECTION EPEC	NCK1
KEGG	HSA00272 CYSTEINE METABOLISM	GOT1
KEGG	HSA00511 N GLYCAN DEGRADATION	FUCA1
KEGG	HSA00532 CHONDROITIN SULFATE BIOSYNTHESIS	B4GALT7
KEGG	HSA05130 PATHOGENIC ESCHERICHIA COLI INFECTION EHEC	NCK1
KEGG	HSA05216 THYROID CANCER	KRAS
KEGG	HSA00053 ASCORBATE AND ALDARATE METABOLISM	UGDH
KEGG	HSA00521 STREPTOMYCIN BIOSYNTHESIS	HK3
KEGG	HSA00830 RETINOL METABOLISM	ALDH1A1
KEGG	HSA00530 AMINOSUGARS METABOLISM	HK3
KEGG	HSA04740 OLFACTORY TRANSDUCTION	CNGB1
KEGG	HSA01040 POLYUNSATURATED FATTY ACID BIOSYNTHESIS	SCD
KEGG	HSA05020 PARKINSONS DISEASE	SNCAIP
KEGG	HSA05040 HUNTINGTONS DISEASE	CLTB
KEGG	HSA00770 PANTOTHENATE AND COA BIOSYNTHESIS	BCAT1
KEGG	HSA00360 PHENYLALANINE METABOLISM	GOT1
KEGG	HSA00710 CARBON FIXATION	GOT1
KEGG	HSA01032 GLYCAN STRUCTURES DEGRADATION	FUCA1
KEGG	HSA00290 VALINE LEUCINE AND ISOLEUCINE BIOSYNTHESIS	BCAT1
KEGG	HSA03030 DNA POLYMERASE	POLL
KEGG	HSA00040 PENTOSE AND GLUCURONATE INTERCONVERSIONS	UGDH
KEGG	HSA05219 BLADDER CANCER	KRAS
KEGG	HSA04930 TYPE II DIABETES MELLITUS	PIK3CB
KEGG	HSA00565 ETHER LIPID METABOLISM	PAFAH2
KEGG	HSA00252 ALANINE AND ASPARTATE METABOLISM	GOT1
KEGG	HSA04330 NOTCH SIGNALING PATHWAY	MAML3
KEGG	HSA00650 BUTANOATE METABOLISM	HMGCL
KEGG	HSA00640 PROPANOATE METABOLISM	PCCB
KEGG	HSA02010 ABC TRANSPORTERS GENERAL	ABCC2
KEGG	HSA01510 NEURODEGENERATIVE DISEASES	APBA1
KEGG	HSA04120 UBIQUITIN MEDIATED PROTEOLYSIS	BTRC
KEGG	HSA00480 GLUTATHIONE METABOLISM	MGST2
KEGG	HSA00251 GLUTAMATE METABOLISM	GOT1
KEGG	HSA00970 AMINOACYL TRNA BIOSYNTHESIS	RARS2
KEGG	HSA04130 SNARE INTERACTIONS IN VESICULAR TRANSPORT	STX12
KEGG	HSA03022 BASAL TRANSCRIPTION FACTORS	TAF12
Wikipathways	Hs_B_Cell_Receptor_Signaling_Pathway_WP23_20725	MAP3K7, RPS6, PIK3AP1, CHUK, DOK3, NCK1, RPS6KA1
Wikipathways	Hs_IL-2_Signaling_Pathway_WP49_20779	CHUK, PIK3CB, KRAS, JAK2
Wikipathways	Hs_Regulation_of_Actin_Cytoskeleton_WP51_20783	PIK3CB, FGFR4, MRAS, KRAS, SLC9A1, WASF2
Wikipathways	Hs_Wnt_Signaling_Pathway_NetPath_WP363_28127	BTRC, MAP3K7, PAX2, FRAT1, FRAT2
Wikipathways	Hs_Glycolysis_and_Gluconeogenesis_WP534_28564	PGAM1, GOT1, HK3
Wikipathways	Hs_Small_Ligand_GPCRs_WP247_21199	S1PR1, PTAFR
Wikipathways	Hs_NLR_proteins_WP288_28883	MAP3K7, CHUK
Wikipathways	Hs_Cytoplasmic_Ribosomal_Proteins_WP477_21684	RPL11, RPL9, RPS6, RPS6KA1
Wikipathways	Hs_IL-6_Signaling_Pathway_WP364_28142	MAP3K7, PPP2R3A, FGR, JAK2
Wikipathways	Hs_Toll-like_receptor_signaling_pathway_WP245_26599	TLR6, MAP3K7, CHUK, PIK3CB
Wikipathways	Hs_Toll-like_receptor_signaling_pathway_(for_GenMAPP)_WP75_26601	TLR6, MAP3K7, CHUK, PIK3CB
Wikipathways	Hs_IL-5_Signaling_Pathway_WP127_20949	KRAS, RPS6KA1, JAK2
Wikipathways	Hs_Kit_Receptor_Signaling_Pathway_WP304_21319	FGR, RPS6KA1, JAK2
Wikipathways	Hs_Selenium_metabolism-Selenoproteins_WP28_28969	SEPN1, TRNAU1AP
Wikipathways	Hs_MAPK_signaling_pathway_WP382_28779	MAP3K7, MAP3K6, STMN1, MRAS, KRAS
Wikipathways	Hs_Selenium_metabolism-Selenoproteins_WP28_29723	SEPN1, TRNAU1AP
Wikipathways	Hs_Selenium_metabolism-Selenoproteins_WP28_30051	SEPN1, TRNAU1AP
Wikipathways	Hs_EGFR1_Signaling_Pathway_WP437_21600	PIK3CB, KRAS, NCK1, RPS6KA1, JAK2
Wikipathways	Hs_mRNA_processing_WP411_26223	DNAJC8, SRRM1, RNGTT, FUSIP1
Wikipathways	Hs_Wnt_Signaling_Pathway_and_Pluripotency_WP399_29197	MAP3K7, FRAT1, PPP2R3A
Wikipathways	Hs_Wnt_Signaling_Pathway_and_Pluripotency_WP399_29616	MAP3K7, FRAT1, PPP2R3A
Wikipathways	Hs_EBV_LMP1_signaling_WP262_24885	CHUK
Wikipathways	Hs_EBV_LMP1_signaling_WP262_29609	CHUK
Wikipathways	Hs_IL-3_Signaling_Pathway_WP286_21281	MRAS, KRAS, JAK2
Wikipathways	Hs_Glycogen_Metabolism_WP500_21730	PPP2R3A, AGL
Wikipathways	Hs_Type_II_interferon_signaling_(IFNG)_WP619_28124	JAK2, IFI6
Wikipathways	Hs_DNA_Replication_WP466_21660	RPA2, RFC1
Wikipathways	Hs_Electron_Transport_Chain_WP111_20917	ATPIF1, NDUFC1, NDUFB8
Wikipathways	Hs_GPCRs,_Class_A_Rhodopsin-like_WP455_21638	HTR1E, PTAFR, GPR3, MC4R
Wikipathways	Hs_Adipogenesis_WP236_28133	SCD
Wikipathways	Hs_Insulin_Signaling_WP481_28132	MAP3K7, MAP3K6, PIK3CB, RPS6KA1
Wikipathways	Hs_Oxidative_phosphorylation_WP623_29613	NDUFC1, NDUFB8
Wikipathways	Hs_Oxidative_phosphorylation_WP623_29958	NDUFC1, NDUFB8
Wikipathways	Hs_Oxidative_phosphorylation_WP623_29743	NDUFC1, NDUFB8
Wikipathways	Hs_Oxidative_phosphorylation_WP623_28181	NDUFC1, NDUFB8
Wikipathways	Hs_Alpha6-Beta4_Integrin_Signaling_Pathway_WP244_21193	PIK3CB, SFN
Wikipathways	Hs_Calcium_Regulation_in_the_Cardiac_Cell_WP536_21808	GRK6, SFN, RGS14
Wikipathways	Hs_Myometrial_Relaxation_and_Contraction_Pathways_WP289_21289	GRK6, SFN, RGS14
Wikipathways	Hs_TGF-beta_Receptor_Signaling_Pathway_WP366_21445	BTRC, MAP3K7, SNX2
Wikipathways	Hs_G_Protein_Signaling_Pathways_WP35_20751	KRAS, SLC9A1
Wikipathways	Hs_Androgen_Receptor_Signaling_Pathway_WP138_20973	PNRC1, NSD1
Wikipathways	Hs_Cell_cycle_WP179_28966	CDC14A
Wikipathways	Hs_T_Cell_Receptor_Signaling_Pathway_WP69_20823	WASF2, NCK1
Wikipathways	Hs_TNF-alpha-NF-kB_Signaling_Pathway_WP231_28972	BTRC, CASP8AP2, CHUK
Wikipathways	Hs_Apoptosis_WP254_29955	CHUK
Wikipathways	Hs_Apoptosis_WP254_22525	CHUK
Wikipathways	Hs_Delta-Notch_Signaling_Pathway_WP61_20805	JAK2
Wikipathways	Hs_Endochondral_Ossification_WP474_28899	RUNX3
Wikipathways	Hs_Endochondral_Ossification_WP474_29737	RUNX3
Wikipathways	Hs_GPCRs,_Other_WP117_20929	S1PR1
Wikipathways	Hs_G1_to_S_cell_cycle_control_WP45_20771	RPA2
Wikipathways	Hs_estrogen_signalling_WP712_29593	TAF12
Wikipathways	Hs_estrogen_signalling_WP712_29675	TAF12
Wikipathways	Hs_estrogen_signalling_WP712_29739	TAF12
Wikipathways	Hs_Wnt_Signaling_Pathway_WP428_28695	FRAT1
Wikipathways	Hs_FAS_pathway_and_Stress_induction_of_HSP_regulation_WP314_21341	MAP3K7
Wikipathways	Hs_ErbB_signaling_pathway_WP673_29836	NCK1
Wikipathways	Hs_TGF_Beta_Signaling_Pathway_WP560_21858	RUNX3
Wikipathways	Hs_IL-4_signaling_Pathway_WP395_28126	JAK2
Wikipathways	Hs_p38_MAPK_Signaling_Pathway_WP400_21524	MAP3K7
Wikipathways	Hs_Complement_and_Coagulation_Cascades_KEGG_WP558_22582	F12
Wikipathways	Hs_Peptide_GPCRs_WP24_20727	MC4R
Wikipathways	Hs_Id_Signaling_Pathway_WP53_20789	PAX2
Wikipathways	Hs_Diurnally_regulated_genes_with_circadian_orthologs_WP410_28213	KLF9
Wikipathways	Hs_G13_Signaling_Pathway_WP524_21780	PIK3CB
Wikipathways	Hs_Eukaryotic_Transcription_Initiation_WP405_29565	TAF12
Wikipathways	Hs_Eukaryotic_Transcription_Initiation_WP405_26587	TAF12
Wikipathways	Hs_ErbB_signaling_pathway_WP673_29738	NCK1
Wikipathways	Hs_MAPK_Cascade_WP422_21570	KRAS
Wikipathways	Hs_ErbB_signaling_pathway_WP673_28873	NCK1
Wikipathways	Hs_EPO_Receptor_Signaling_WP581_22574	JAK2
Wikipathways	Hs_Signal_Transduction_of_S1P_WP26_20731	S1PR1
Wikipathways	Hs_Osteoclast_WP12_20697	SLC9A1
Wikipathways	Hs_Blood_Clotting_Cascade_WP272_21251	F12
Wikipathways	Hs_Blood_Clotting_Cascade_WP272_30179	F12
Wikipathways	Hs_Synthesis_and_Degradation_of_Ketone_Bodies_WP311_21335	HMGCL
Wikipathways	Hs_Cytokines_and_Inflammatory_Response_WP530_21794	IL15
Wikipathways	Hs_Fatty_Acid_Biosynthesis_WP357_21427	SCD
Wikipathways	Hs_Prostaglandin_Synthesis_and_Regulation_WP98_20887	ANXA1
Wikipathways	Hs_Matrix_Metalloproteinases_WP129_20953	MMP15
Wikipathways	Hs_Monoamine_GPCRs_WP58_20799	HTR1E
Wikipathways	Hs_Alanine_and_aspartate_metabolism_WP106_20905	GOT1
Wikipathways	Hs_Irinotecan_Pathway_WP229_26589	ABCC2
Wikipathways	Hs_Nuclear_receptors_in_lipid_metabolism_and_toxicity_WP299_21309	ABCC2
Wikipathways	Hs_Complement_Activation,_Classical_Pathway_WP545_21826	C8A
